# Supplementary material for: The Impact of Online Health Information on Patient Health Behaviours and Making Decisions Concerning Health
Source: Int J Environ Res Public Health. 2020 Jan 31;17(3):880. doi: 10.3390/ijerph17030880 (PMC7037991; doi:10.3390/ijerph17030880)
Supplement: Supplementary file 1 [file ijerph-17-00880-s001.zip]

Archive with 4 entries (4 files):
- Appendix 2.pdf
- Appendix 3.pdf
- Appendix 4.pdf
- questionnaire.pdf
